# Supplementary material for: Improving predictive models for Alzheimer’s disease using GWAS data by incorporating misclassified samples modeling
Source: PLoS One. 2020 Apr 23;15(4):e0232103. doi: 10.1371/journal.pone.0232103 (PMC7179850; doi:10.1371/journal.pone.0232103)
Supplement: S1 Table — (CSV) [file pone.0232103.s002.csv]

chr	pos	snp	gene_name	Gene_ID	start	end	strand
2	66698796	rs10203407	MEIS1	4211	66662257	66799891	+
2	106878601	rs11124097
2	153282375	rs7600624	FMNL2	114793	153191684	153506348	+
2	153373875	rs7591606	FMNL2	114793	153191684	153506348	+
3	20042834	rs4103004	PP2D1	151649	20021453	20053765	-
4	103388441	rs230489
6	47709696	rs12215131
6	55739553	rs3734444	BMP5	653	55618451	55740388	-
8	15565126	rs10104063	TUSC3	7991	15397596	15624158	+
8	15596087	rs918245	TUSC3	7991	15397596	15624158	+
8	15901219	rs11203752
8	43257648	rs1921716
8	43663675	rs4131198
8	43749726	rs8175350
8	109291233	rs1975804
8	109526728	rs1789964
8	109539847	rs1679666
10	3205745	rs7070745	PITRM1	10531	3179919	3215033	-
10	124959614	rs11248442
14	59175415	rs1368008
14	83306196	rs6574721
14	99182771	rs1543422	C14ORF177	283598	99177950	99184103	+
16	17379517	rs8062743	XYLT1	64131	17196181	17564738	-
16	17384524	rs11861415	XYLT1	64131	17196181	17564738	-
17	60802483	rs17683483	MARCH10	162333	60778675	60885705	-
19	45361224	rs440277	PVRL2	5819	45349393	45392485	+
19	45382034	rs6859	PVRL2	5819	45349393	45392485	+
19	45395266	rs157580	TOMM40	10452	45394477	45406946	+
19	45395619	rs2075650	TOMM40	10452	45394477	45406946	+
19	45401666	rs8106922	TOMM40	10452	45394477	45406946	+
19	45408836	rs405509	APOE	348	45409039	45412650	+
19	45414451	rs439401	APOE	348	45409039	45412650	+
