# Supplementary material for: Improving predictive models for Alzheimer’s disease using GWAS data by incorporating misclassified samples modeling
Source: PLoS One. 2020 Apr 23;15(4):e0232103. doi: 10.1371/journal.pone.0232103 (PMC7179850; doi:10.1371/journal.pone.0232103)
Supplement: S2 Table — (CSV) [file pone.0232103.s003.csv]

chr	pos	snp	gene_name	Gene_ID	start	end	strand
2	2718978	rs6548077
2	22283986	rs10180600
2	59290759	rs10490103	LINC01122	400955	58747888	59290901	+
2	87018547	rs3810831	CD8A	925	87011728	87035519	-
2	120435557	rs1568538	TMEM177	80775	120436743	120439694	+
2	153282375	rs7600624	FMNL2	114793	153191684	153506348	+
2	153373267	rs6434081	FMNL2	114793	153191684	153506348	+
2	153393947	rs2577180	FMNL2	114793	153191684	153506348	+
2	173680085	rs3820852	RAPGEF4	11069	173600525	173917621	+
2	206862015	rs10192718	INO80D	54891	206858445	206950906	-
3	20042834	rs4103004	PP2D1	151649	20021453	20053765	-
3	67160633	rs9867793
4	103388441	rs230489
6	47709696	rs12215131
6	55739553	rs3734444	BMP5	653	55618451	55740388	-
6	67680571	rs9354514
6	67681572	rs9345943
6	131854519	rs11759748
6	131855503	rs4526224
8	15596087	rs918245	TUSC3	7991	15397596	15624158	+
8	15901219	rs11203752
8	15902596	rs2628294
8	15906277	rs12544662
8	43473748	rs8175525
8	43690577	rs4976932
8	109291233	rs1975804
8	109526728	rs1789964
8	109539847	rs1679666
10	3205745	rs7070745	PITRM1	10531	3179919	3215033	-
11	44724527	rs12420859
12	33438081	rs1007709
12	121794777	rs2695148
12	121801098	rs1647253
14	59175415	rs1368008
14	99182771	rs1543422	C14ORF177	283598	99177950	99184103	+
15	36471670	rs723804
15	36474180	rs17697225
16	17379517	rs8062743	XYLT1	64131	17196181	17564738	-
16	57670947	rs1466134	GPR56	9289	57653442	57698944	+
17	782899	rs7222487	NXN	64359	702553	883017	-
17	39664087	rs4796606
18	6402126	rs9965853	L3MBTL4	91133	5954705	6414910	-
19	45165912	rs714948	PVR	5817	45147098	45169429	+
19	45361224	rs440277	PVRL2	5819	45349393	45392485	+
19	45382034	rs6859	PVRL2	5819	45349393	45392485	+
19	45395266	rs157580	TOMM40	10452	45394477	45406946	+
19	45395619	rs2075650	TOMM40	10452	45394477	45406946	+
19	45408836	rs405509	APOE	348	45409039	45412650	+
19	45414451	rs439401	APOE	348	45409039	45412650	+
