# Supplementary material for: Improving predictive models for Alzheimer’s disease using GWAS data by incorporating misclassified samples modeling
Source: PLoS One. 2020 Apr 23;15(4):e0232103. doi: 10.1371/journal.pone.0232103 (PMC7179850; doi:10.1371/journal.pone.0232103)
Supplement: S3 Table — (CSV) [file pone.0232103.s004.csv]

chr	pos	snp	gene_name	Gene_ID	start	end	strand
1	110732133	rs495959	SLC6A17	388662	110693132	110744824	+
2	2718978	rs6548077
2	22283986	rs10180600
2	52785456	rs6545286
2	59290759	rs10490103	LINC01122	400955	58747888	59290901	+
2	66698796	rs10203407	MEIS1	4211	66662257	66799891	+
2	87009488	rs938487
2	87018547	rs3810831	CD8A	925	87011728	87035519	-
2	106878601	rs11124097
2	120435557	rs1568538	TMEM177	80775	120436743	120439694	+
2	153373267	rs6434081	FMNL2	114793	153191684	153506348	+
2	153373875	rs7591606	FMNL2	114793	153191684	153506348	+
2	153393947	rs2577180	FMNL2	114793	153191684	153506348	+
2	173680085	rs3820852	RAPGEF4	11069	173600525	173917621	+
2	214099810	rs1372140
3	20042834	rs4103004	PP2D1	151649	20021453	20053765	-
3	36690903	rs11707751
3	67160633	rs9867793
4	103388441	rs230489
6	3699703	rs226930	LOC100507336	100507336	3688360	3720311	-
6	25216159	rs2328869
6	47709696	rs12215131
6	55739553	rs3734444	BMP5	653	55618451	55740388	-
6	67680571	rs9354514
6	67681572	rs9345943
6	131854519	rs11759748
7	7834469	rs10278342	RPA3-AS1	729852	7680342	7918854	+
7	45235862	rs1294906
7	50294856	rs13241213
8	15565126	rs10104063	TUSC3	7991	15397596	15624158	+
8	15596087	rs918245	TUSC3	7991	15397596	15624158	+
8	15901219	rs11203752
8	15906277	rs12544662
8	43663675	rs4131198
8	43749726	rs8175350
8	109291233	rs1975804
8	109539847	rs1679666
10	3205745	rs7070745	PITRM1	10531	3179919	3215033	-
10	124978379	rs11248456
11	12909146	rs4757064	TEAD1	7003	12695969	12966284	+
11	44710825	rs10838333
11	44724527	rs12420859
11	95229401	rs2156469
12	121794777	rs2695148
12	129113745	rs7136901	TMEM132C	92293	128751948	129192460	+
13	22562842	rs3129599
14	59175415	rs1368008
14	83306196	rs6574721
14	83319876	rs17676330
14	99182771	rs1543422	C14ORF177	283598	99177950	99184103	+
15	36471670	rs723804
15	36474180	rs17697225
16	17379517	rs8062743	XYLT1	64131	17196181	17564738	-
16	17384524	rs11861415	XYLT1	64131	17196181	17564738	-
16	57670947	rs1466134	GPR56	9289	57653442	57698944	+
16	57677099	rs2404691	GPR56	9289	57653442	57698944	+
17	781407	rs561811	NXN	64359	702553	883017	-
17	782899	rs7222487	NXN	64359	702553	883017	-
17	39664087	rs4796606
17	39666529	rs768027
17	60802483	rs17683483	MARCH10	162333	60778675	60885705	-
18	6402126	rs9965853	L3MBTL4	91133	5954705	6414910	-
19	45165912	rs714948	PVR	5817	45147098	45169429	+
19	45254168	rs8103315	BCL3	602	45246070	45263301	+
19	45361224	rs440277	PVRL2	5819	45349393	45392485	+
19	45382034	rs6859	PVRL2	5819	45349393	45392485	+
19	45395266	rs157580	TOMM40	10452	45394477	45406946	+
19	45395619	rs2075650	TOMM40	10452	45394477	45406946	+
19	45401666	rs8106922	TOMM40	10452	45394477	45406946	+
19	45408836	rs405509	APOE	348	45409039	45412650	+
19	45414451	rs439401	APOE	348	45409039	45412650	+
