# Supplementary material for: Improving predictive models for Alzheimer’s disease using GWAS data by incorporating misclassified samples modeling
Source: PLoS One. 2020 Apr 23;15(4):e0232103. doi: 10.1371/journal.pone.0232103 (PMC7179850; doi:10.1371/journal.pone.0232103)
Supplement: S4 Table — (CSV) [file pone.0232103.s005.csv]

chr	pos	snp	gene_name	Gene_ID	start	end	strand
1	121311799	rs11249395	EMBP1	647121	121260910	121313686	+
1	168589182	rs2419117
2	40400489	rs385341	SLC8A1	6546	40339286	40739575	-
2	40538968	rs2110743	SLC8A1	6546	40339286	40739575	-
2	65066311	rs741477
2	66698796	rs10203407	MEIS1	4211	66662257	66799891	+
2	106742778	rs17213510	UXS1	80146	106709759	106810795	-
2	153373875	rs7591606	FMNL2	114793	153191684	153506348	+
2	173719520	rs2676510	RAPGEF4	11069	173600525	173917621	+
2	191902758	rs3821236	STAT4	6775	191894302	192037404	-
2	213253930	rs13383860	ERBB4	2066	212240442	213403879	-
3	20042834	rs4103004	PP2D1	151649	20021453	20053765	-
3	73898514	rs4677353
4	5424741	rs195098	STK32B	55351	5053527	5502728	+
4	179399523	rs2702414
5	10132963	rs1395095
5	10149225	rs10513044
5	169644845	rs1025003
6	33857525	rs2274154	LINC01016	100507584	33857288	33864684	-
6	47709696	rs12215131
6	55739553	rs3734444	BMP5	653	55618451	55740388	-
6	151488316	rs9478967
7	146920089	rs7806237	CNTNAP2	26047	145813453	148118090	+
8	8996273	rs330911	PPP1R3B	79660	8993764	9009152	-
8	15565126	rs10104063	TUSC3	7991	15397596	15624158	+
8	15901219	rs11203752
8	109291233	rs1975804
8	109526728	rs1789964
8	109539847	rs1679666
9	20025247	rs10964392
9	25775262	rs10967072
9	25775447	rs1147808
9	121988899	rs10818288	BRINP1	1620	121928907	122131739	-
10	3205745	rs7070745	PITRM1	10531	3179919	3215033	-
10	3590269	rs1890583
10	4151051	rs4881291
10	4219333	rs4275521
11	62043929	rs7925016
13	23827815	rs7995077	SGCG	6445	23755060	23899304	+
13	43574986	rs4142312
14	99182771	rs1543422	C14ORF177	283598	99177950	99184103	+
16	17372681	rs2045498	XYLT1	64131	17196181	17564738	-
16	17384524	rs11861415	XYLT1	64131	17196181	17564738	-
16	75223491	rs10871304
16	82489484	rs4783035
17	60802483	rs17683483	MARCH10	162333	60778675	60885705	-
18	27368785	rs9951431
19	45361224	rs440277	PVRL2	5819	45349393	45392485	+
19	45382034	rs6859	PVRL2	5819	45349393	45392485	+
19	45395266	rs157580	TOMM40	10452	45394477	45406946	+
19	45395619	rs2075650	TOMM40	10452	45394477	45406946	+
19	45401666	rs8106922	TOMM40	10452	45394477	45406946	+
19	45408836	rs405509	APOE	348	45409039	45412650	+
20	7496565	rs6086075
20	13270765	rs6078976	ISM1	140862	13202418	13281297	+
