# Supplementary material for: Improving predictive models for Alzheimer’s disease using GWAS data by incorporating misclassified samples modeling
Source: PLoS One. 2020 Apr 23;15(4):e0232103. doi: 10.1371/journal.pone.0232103 (PMC7179850; doi:10.1371/journal.pone.0232103)
Supplement: S5 Table — (CSV) [file pone.0232103.s006.csv]

chr	pos	snp	gene_name	Gene_ID	start	end	strand
1	173278365	rs6677245	LOC100506023	100506023	173204199	173446294	-
2	22283986	rs10180600
2	65066311	rs741477
2	66714597	rs17032114	MEIS1	4211	66662257	66799891	+
2	66716592	rs7563565	MEIS1	4211	66662257	66799891	+
2	66721860	rs2139246	MEIS1	4211	66662257	66799891	+
2	106742778	rs17213510	UXS1	80146	106709759	106810795	-
2	173719520	rs2676510	RAPGEF4	11069	173600525	173917621	+
2	191902758	rs3821236	STAT4	6775	191894302	192037404	-
3	20042834	rs4103004	PP2D1	151649	20021453	20053765	-
3	67072952	rs4074707
3	73898514	rs4677353
3	154920664	rs17386464
5	10132963	rs1395095
5	10149225	rs10513044
5	157722057	rs12173156
6	19821781	rs12527834
6	45797856	rs10948259
6	151488316	rs9478967
8	15901219	rs11203752
9	25772172	rs1634404
10	4151051	rs4881291
10	82024062	rs1538816
10	82029333	rs1010245
10	82041751	rs756208	MAT1A	4143	82031576	82049721	-
10	82054873	rs9420359
11	62043929	rs7925016
11	101356606	rs7934021	TRPC6	7225	101322295	101454687	-
13	85508707	rs9546945
14	83306196	rs6574721
14	83319876	rs17676330
15	40704394	rs12440317	IVD	3712	40697686	40728146	+
15	69858562	rs7183850	LOC145837	145837	69755356	69863783	+
15	69861539	rs4777161	LOC145837	145837	69755356	69863783	+
16	75223491	rs10871304
19	45361224	rs440277	PVRL2	5819	45349393	45392485	+
19	45382034	rs6859	PVRL2	5819	45349393	45392485	+
19	45395266	rs157580	TOMM40	10452	45394477	45406946	+
19	45395619	rs2075650	TOMM40	10452	45394477	45406946	+
19	45401666	rs8106922	TOMM40	10452	45394477	45406946	+
19	45408836	rs405509	APOE	348	45409039	45412650	+
19	45414451	rs439401	APOE	348	45409039	45412650	+
